# Supplementary material for: A Multi-Scale and Multi-Technique Approach for the Characterization of the Effects of Spatially Fractionated X-ray Radiation Therapies in a Preclinical Model
Source: Cancers (Basel). 2021 Oct 1;13(19):4953. doi: 10.3390/cancers13194953 (PMC8507698; doi:10.3390/cancers13194953)
Supplement: Supplementary file 1 [file cancers-13-04953-s001.zip]

Archive with 1 entries (1 files):
- cancers-1350933-supplementary.pdf
